# Supplementary material for: Accurate Prediction of Inducible Transcription Factor Binding Intensities In Vivo
Source: PLoS Genet. 2012 Mar 29;8(3):e1002610. doi: 10.1371/journal.pgen.1002610 (PMC3315474; doi:10.1371/journal.pgen.1002610)
Supplement: Table S1 — ModENCODE identification number or GEO accession number for each data set used in the paper. (XLS) [file pgen.1002610.s019.xls]

## Sheet: Sheet1
Data Sources
Factor/Modification	modENCODE ID/GEO #
Tetra-Ac H4	modENCODE_201
BEAF	modENCODE_274
Chriz	modENCODE_278
CP190	modENCODE_280
CTCF	modENCODE_283
Ez	modENCODE_284
GAF	modENCODE_285
H2B Ubiq	modENCODE_290
H3K18ac	modENCODE_292
H3K23ac	modENCODE_294
H3K27ac	modENCODE_296
H3K27me3	modENCODE_298
H3K36me1	modENCODE_3170
H3K36me3	modENCODE_303
H3K4me1	modENCODE_304
H3K4me3	modENCODE_305
H3K79me2	modENCODE_307
H3K9ac	modENCODE_309
H3K9me2	modENCODE_311
H3K9me3	modENCODE_313
H4K16ac	modENCODE_319
H4K5ac	modENCODE_321
H4K8ac	modENCODE_322
HP1	modENCODE_323
Pc	modENCODE_326
Su(Hw)	modENCODE_330
H2A.v	GSM333840
H3.3	GSM333871
H3	GSM333834
H2A	GSM391380
Dnase I	SRP010823
Mnase	GSM550123
